# Supplementary material for: Clinical Utility of 4C Mortality Scores among Japanese COVID-19 Patients: A Multicenter Study
Source: J Clin Med. 2022 Feb 3;11(3):821. doi: 10.3390/jcm11030821 (PMC8836893; doi:10.3390/jcm11030821)
Supplement: Supplementary file 1 [file jcm-11-00821-s001.zip]

Archive with 1 entries (1 files):
- jcm-1554978-supplementary.pdf
